# Supplementary material for: CRISPR Genome Editing in Personalized Therapy for Oral and Maxillofacial Diseases: A Scoping Review
Source: Biomedicines. 2025 Nov 10;13(11):2745. doi: 10.3390/biomedicines13112745 (PMC12650159; doi:10.3390/biomedicines13112745)
Supplement: Supplementary file 1 [file biomedicines-13-02745-s001.zip]

Archive with 1 entries (1 files):
- biomedicines-3911244-supplementary.pdf
